# Supplementary material for: Napthoquinones from Neocosmospora sp.—Antibiotic Activity against Acidovorax citrulli, the Causative Agent of Bacterial Fruit Blotch in Watermelon and Melon
Source: J Fungi (Basel). 2021 May 8;7(5):370. doi: 10.3390/jof7050370 (PMC8151544; doi:10.3390/jof7050370)
Supplement: Supplementary file 1 [file jof-07-00370-s001.zip]

Archive with 1 entries (1 files):
- jof-1182529-supplementary.pdf
